# Supplementary material for: Effect of the Addition of Different Natural Waxes on the Mechanical and Rheological Behavior of PLA—A Comparative Study
Source: Polymers (Basel). 2023 Jan 6;15(2):305. doi: 10.3390/polym15020305 (PMC9866918; doi:10.3390/polym15020305)
Supplement: Supplementary file 1 [file polymers-15-00305-s001.zip]

Archive with 1 entries (1 files):
- polymers-2075400-supplementary.pdf
